# Supplementary material for: catena-Poly[nickel(II)-bis­(μ-2-amino­ethane­sulfonato-κ3 N,O:O′;κ3 O:N,O′)]
Source: Acta Crystallogr Sect E Struct Rep Online. 2010 Jun 5;66(Pt 7):m748. doi: 10.1107/S1600536810020325 (PMC3007042; doi:10.1107/S1600536810020325)
Supplement: Supplementary file 1 [file e-66-0m748-sup1.cif]

##############################################################################
###                                                                        ###
###        Electronic paper (Acta Crystallographica Section E)             ###
###                                                                        ###
##############################################################################
#                                                                            #
# This CIF contains the data in a paper accepted for publication in Acta     #
# Crystallographica Section E. It conforms to the requirements of Notes      #
# for Authors for Section E, and has been peer reviewed under the auspices   #
# of the IUCr Commission on Journals.                                        #
#                                                                            #
# Full details of the Crystallographic Information File format               #
# are given in the paper "The Crystallographic Information File (CIF):       #
# a New Standard Archive File for Crystallography" by S. R. Hall, F. H.      #
# Allen and I. D. Brown [Acta Cryst. (1991), A47, 655-685].                  #
#                                                                            #
# The current version of the core CIF dictionary is obtainable from          #
# ftp://ftp.iucr.org/pub/cif_core.dic. The current version number is 2.4.    #
#                                                                            #
# Software is freely available for graphical display of the structure(s) in  #
# this CIF.  For information consult the CIF home page http://www.iucr.org/  #
# cif/home.html                                                              #
#                                                                            #
# This file may be used for bona fide research purposes within the           #
# scientific community so long as proper attribution is given to the journal # 
# article from which it was obtained.                                        #
#                                                                            #
##############################################################################
                                             
data_I
_audit_creation_method     SHELXL-97
_chemical_name_systematic
;
<i>catena</i>-Poly[nickel(II)-bis(\m-2-aminoethanesulfonato-
\k^3^<i>N</i>,<i>O</i>:<i>O</i>';\k^3^<i>O</i>:<i>N</i>,<i>O</i>')]
;
_chemical_name_common     ?
_chemical_formula_moiety     'C4 H12 N2 Ni O6 S2'
_chemical_formula_sum     'C4 H12 N2 Ni O6 S2'
_chemical_formula_iupac     '[Ni (C2 H6 N O3 S)2]'
_chemical_formula_weight     306.99
_chemical_melting_point     ?
_symmetry_cell_setting     monoclinic
_symmetry_space_group_name_H-M     'P 21/n'
_symmetry_space_group_name_Hall     '-P 2yn'
loop_
    _symmetry_equiv_pos_as_xyz
    'x, y, z'
    '-x+1/2, y+1/2, -z+1/2'
    '-x, -y, -z'
    'x-1/2, -y-1/2, z-1/2'
_cell_length_a     5.1003(17)
_cell_length_b     8.231(3)
_cell_length_c     11.673(4)
_cell_angle_alpha     90.00
_cell_angle_beta     97.492(4)
_cell_angle_gamma     90.00
_cell_volume     485.9(3)
_cell_formula_units_Z     2
_cell_measurement_reflns_used     783
_cell_measurement_theta_min     3.037
_cell_measurement_theta_max     27.620
_cell_measurement_temperature     293(2)
_exptl_crystal_description     block
_exptl_crystal_colour     green
_exptl_crystal_size_max     0.20
_exptl_crystal_size_mid     0.16
_exptl_crystal_size_min     0.08
_exptl_crystal_density_diffrn     2.098
_exptl_crystal_density_meas     ?
_exptl_crystal_density_method     'not measured'
_exptl_crystal_F_000     316
_exptl_absorpt_coefficient_mu     2.438
_exptl_absorpt_correction_type     multi-scan
_exptl_absorpt_process_details     '(SADABS; Bruker, 1999)'
_exptl_absorpt_correction_T_min     0.632
_exptl_absorpt_correction_T_max     0.8289
_exptl_special_details
;
;
_diffrn_ambient_temperature     293(2)
_diffrn_radiation_type     MoK\a
_diffrn_radiation_wavelength     0.71073
_diffrn_radiation_source     'fine-focus sealed tube'
_diffrn_radiation_monochromator     graphite
_diffrn_measurement_device_type     'Bruker SMART APEX CCD area-detector'
_diffrn_measurement_method     '\f and \w scans'
_diffrn_detector_area_resol_mean     ?
_diffrn_reflns_number     2116
_diffrn_reflns_av_R_equivalents     0.0257
_diffrn_reflns_av_sigmaI/netI     0.0278
_diffrn_reflns_theta_min     3.04
_diffrn_reflns_theta_max     26.00
_diffrn_reflns_theta_full     26.00
_diffrn_measured_fraction_theta_max     0.997
_diffrn_measured_fraction_theta_full     0.997
_diffrn_reflns_limit_h_min     -5
_diffrn_reflns_limit_h_max     6
_diffrn_reflns_limit_k_min     -6
_diffrn_reflns_limit_k_max     10
_diffrn_reflns_limit_l_min     -14
_diffrn_reflns_limit_l_max     14
_diffrn_standards_number     0
_diffrn_standards_interval_count     .
_diffrn_standards_interval_time     .
_diffrn_standards_decay_%     ?
_refine_special_details
;
;
_reflns_number_total     956
_reflns_number_gt     881
_reflns_threshold_expression     I>2\s(I)
_refine_ls_structure_factor_coef     Fsqd
_refine_ls_matrix_type     full
_refine_ls_R_factor_all     0.0292
_refine_ls_R_factor_gt     0.0267
_refine_ls_wR_factor_gt     0.0711
_refine_ls_wR_factor_ref     0.0724
_refine_ls_goodness_of_fit_ref     1.055
_refine_ls_restrained_S_all     1.055
_refine_ls_number_reflns     954
_refine_ls_number_parameters     76
_refine_ls_number_restraints     0
_refine_ls_number_constraints     0
_refine_ls_hydrogen_treatment     mixed
_refine_ls_weighting_scheme     calc
_refine_ls_weighting_details
         'calc w=1/[\s^2^(Fo^2^)+(0.0440P)^2^+0.1000P] where P=(Fo^2^+2Fc^2^)/3'
_atom_sites_solution_hydrogens     geom
_atom_sites_solution_primary     direct
_atom_sites_solution_secondary     difmap
_refine_ls_shift/su_max     0.001
_refine_ls_shift/su_mean     0.000
_refine_diff_density_max     0.443
_refine_diff_density_min     -0.428
_refine_ls_extinction_method     none
_refine_ls_extinction_coef     ?
loop_
    _atom_type_symbol
    _atom_type_description
    _atom_type_scat_dispersion_real
    _atom_type_scat_dispersion_imag
    _atom_type_scat_source
    'C' 'C' 0.0033 0.0016
                         'International Tables Vol C Tables 4.2.6.8 and 6.1.1.4'
    'H' 'H' 0.0000 0.0000
                         'International Tables Vol C Tables 4.2.6.8 and 6.1.1.4'
    'N' 'N' 0.0061 0.0033
                         'International Tables Vol C Tables 4.2.6.8 and 6.1.1.4'
    'O' 'O' 0.0106 0.0060
                         'International Tables Vol C Tables 4.2.6.8 and 6.1.1.4'
    'S' 'S' 0.1246 0.1234
                         'International Tables Vol C Tables 4.2.6.8 and 6.1.1.4'
    'Ni' 'Ni' 0.3393 1.1124
                         'International Tables Vol C Tables 4.2.6.8 and 6.1.1.4'
_computing_data_collection     'SMART (Bruker, 1999)'
_computing_cell_refinement     'SAINT (Bruker, 1999)'
_computing_data_reduction     'SAINT (Bruker, 1999)'
_computing_structure_solution     'SHELXS97 (Sheldrick, 2008)'
_computing_structure_refinement     'SHELXL97 (Sheldrick, 2008)'
_computing_molecular_graphics     'SHELXTL (Sheldrick, 2008)'
_computing_publication_material     'SHELXTL (Sheldrick, 2008)'
loop_
    _atom_site_type_symbol
    _atom_site_label
    _atom_site_fract_x
    _atom_site_fract_y
    _atom_site_fract_z
    _atom_site_U_iso_or_equiv
    _atom_site_adp_type
    _atom_site_calc_flag
    _atom_site_refinement_flags
    _atom_site_occupancy
    _atom_site_disorder_assembly
    _atom_site_disorder_group
    Ni Ni1 0.0000 1.0000 1.0000 0.01738(17) Uani d S 1 . .
    S S1 0.46761(11) 0.95864(7) 0.81432(5) 0.01601(18) Uani d . 1 . .
    O O1 0.6637(3) 1.0584(2) 0.88498(15) 0.0213(4) Uani d . 1 . .
    O O2 0.2125(3) 0.9622(2) 0.85798(16) 0.0241(4) Uani d . 1 . .
    O O3 0.4412(4) 1.0004(2) 0.69297(16) 0.0255(4) Uani d . 1 . .
    C C1 0.5831(5) 0.7569(3) 0.8243(2) 0.0228(5) Uani d . 1 . .
    H H1A 0.4468 0.6865 0.7857 0.027 Uiso calc R 1 . .
    H H1B 0.7363 0.7484 0.7833 0.027 Uiso calc R 1 . .
    C C2 0.6583(4) 0.6964(3) 0.9465(2) 0.0222(5) Uani d . 1 . .
    H H2A 0.5292 0.7340 0.9946 0.027 Uiso calc R 1 . .
    H H2B 0.6568 0.5785 0.9469 0.027 Uiso calc R 1 . .
    N N1 0.9230(4) 0.7550(3) 0.99449(19) 0.0196(4) Uani d . 1 . .
    H H1C 0.963(6) 0.719(4) 1.058(3) 0.024 Uiso d . 1 . .
    H H1D 1.023(6) 0.715(4) 0.956(3) 0.024 Uiso d . 1 . .
loop_
    _atom_site_aniso_label
    _atom_site_aniso_U_11
    _atom_site_aniso_U_22
    _atom_site_aniso_U_33
    _atom_site_aniso_U_12
    _atom_site_aniso_U_13
    _atom_site_aniso_U_23
    Ni1 0.0148(2) 0.0200(3) 0.0172(3) -0.00114(15) 0.00144(18) -0.00013(16)
    S1 0.0137(3) 0.0212(3) 0.0132(3) 0.0001(2) 0.0022(2) -0.0009(2)
    O1 0.0194(8) 0.0201(9) 0.0230(9) -0.0006(7) -0.0025(7) -0.0012(7)
    O2 0.0156(8) 0.0361(10) 0.0216(10) -0.0001(7) 0.0062(7) 0.0006(7)
    O3 0.0274(10) 0.0341(11) 0.0153(10) -0.0008(7) 0.0038(8) 0.0021(7)
    C1 0.0224(12) 0.0205(12) 0.0243(13) 0.0017(10) -0.0015(10) -0.0071(10)
    C2 0.0196(11) 0.0190(11) 0.0287(13) -0.0028(9) 0.0060(10) 0.0014(10)
    N1 0.0204(10) 0.0213(10) 0.0171(10) 0.0001(9) 0.0018(8) 0.0032(9)
_geom_special_details
;
;
loop_
    _geom_bond_atom_site_label_1
    _geom_bond_atom_site_label_2
    _geom_bond_site_symmetry_2
    _geom_bond_distance
    _geom_bond_publ_flag
    Ni1 N1 3_677 2.054(2) y
    Ni1 N1 1_455 2.054(2) y
    Ni1 O1 1_455 2.0916(17) y
    Ni1 O1 3_677 2.0916(17) y
    Ni1 O2 . 2.1185(18) y
    Ni1 O2 3_577 2.1185(18) y
    S1 O3 . 1.447(2) ?
    S1 O2 . 1.4584(18) ?
    S1 O1 . 1.4630(18) ?
    S1 C1 . 1.760(2) ?
    O1 Ni1 1_655 2.0916(17) ?
    C1 C2 . 1.513(3) ?
    C1 H1A . 0.9700 ?
    C1 H1B . 0.9700 ?
    C2 N1 . 1.474(3) ?
    C2 H2A . 0.9700 ?
    C2 H2B . 0.9700 ?
    N1 Ni1 1_655 2.054(2) ?
    N1 H1C . 0.80(3) ?
    N1 H1D . 0.80(3) ?
loop_
    _geom_angle_atom_site_label_1
    _geom_angle_atom_site_label_2
    _geom_angle_atom_site_label_3
    _geom_angle_site_symmetry_1
    _geom_angle_site_symmetry_3
    _geom_angle
    _geom_angle_publ_flag
    N1 Ni1 N1 3_677 1_455 180.0000(10)
                                     ?
    N1 Ni1 O1 3_677 1_455 86.09(8) ?
    N1 Ni1 O1 1_455 1_455 93.91(8) ?
    N1 Ni1 O1 3_677 3_677 93.91(8) ?
    N1 Ni1 O1 1_455 3_677 86.09(8) ?
    O1 Ni1 O1 1_455 3_677 180.0000(10)
                                     ?
    N1 Ni1 O2 3_677 . 93.06(8) ?
    N1 Ni1 O2 1_455 . 86.94(8) ?
    O1 Ni1 O2 1_455 . 89.52(7) ?
    O1 Ni1 O2 3_677 . 90.48(7) ?
    N1 Ni1 O2 3_677 3_577 86.94(8) ?
    N1 Ni1 O2 1_455 3_577 93.06(8) ?
    O1 Ni1 O2 1_455 3_577 90.48(7) ?
    O1 Ni1 O2 3_677 3_577 89.52(7) ?
    O2 Ni1 O2 . 3_577 180.0000(10)
                                 ?
    O3 S1 O2 . . 111.34(11) ?
    O3 S1 O1 . . 112.85(11) ?
    O2 S1 O1 . . 111.54(11) ?
    O3 S1 C1 . . 106.05(11) ?
    O2 S1 C1 . . 107.59(12) ?
    O1 S1 C1 . . 107.09(11) ?
    S1 O1 Ni1 . 1_655 132.53(11) ?
    S1 O2 Ni1 . . 147.91(12) ?
    C2 C1 S1 . . 114.49(17) ?
    C2 C1 H1A . . 108.6 ?
    S1 C1 H1A . . 108.6 ?
    C2 C1 H1B . . 108.6 ?
    S1 C1 H1B . . 108.6 ?
    H1A C1 H1B . . 107.6 ?
    N1 C2 C1 . . 110.97(19) ?
    N1 C2 H2A . . 109.4 ?
    C1 C2 H2A . . 109.4 ?
    N1 C2 H2B . . 109.4 ?
    C1 C2 H2B . . 109.4 ?
    H2A C2 H2B . . 108.0 ?
    C2 N1 Ni1 . 1_655 119.67(16) ?
    C2 N1 H1C . . 110(2) ?
    Ni1 N1 H1C 1_655 . 108(2) ?
    C2 N1 H1D . . 106(2) ?
    Ni1 N1 H1D 1_655 . 107(2) ?
    H1C N1 H1D . . 106(3) ?
loop_
    _geom_hbond_atom_site_label_D
    _geom_hbond_atom_site_label_H
    _geom_hbond_atom_site_label_A
    _geom_hbond_site_symmetry_A
    _geom_hbond_distance_DH
    _geom_hbond_distance_HA
    _geom_hbond_distance_DA
    _geom_hbond_angle_DHA
    _geom_hbond_publ_flag
    N1 H1D O3 2_646 0.80(3) 2.50(3) 3.171(3) 143(3) n
    N1 H1C O3 4_676 0.80(3) 2.41(3) 3.121(3) 149(3) n
data_global
_journal_date_recd_electronic     2010-05-16
_journal_date_accepted     2010-05-28
_journal_name_full     'Acta Crystallographica, Section E'
_journal_year     2010
_journal_volume     66
_journal_issue      7
_journal_page_first     m748
_journal_page_last     m748
_journal_paper_category     QM
_journal_coeditor_code     BH2285
_publ_contact_author_name     'Cai, Jin-Hua'
_publ_contact_author_address
;
 Department of Chemistry and Life Science
Hechi University
Yizhou
Guangxi 546300
People's Republic of China
;
_publ_contact_author_email     cjhzse@163.com
_publ_contact_author_fax     ?
_publ_contact_author_phone     ?
_publ_section_title
;\
<i>catena</i>-Poly[nickel(II)-bis(\m-2-aminoethanesulfonato-\k^3^<i>N</i>,\
<i>O</i>:<i>O</i>';\k^3^<i>O</i>:<i>N</i>,<i>O</i>')]
;
loop_
    _publ_author_name
    _publ_author_footnote
    _publ_author_address
    "Yang, Feng" .
;
Key Laboratory for the Chemistry and Molecular Engineering of Medicinal
Resources (Ministry Education of China)
School of Chemistry & Chemical Engineering
Guangxi Normal University
Guilin 541004
People's Republic of China
;
    "Wu, Zhi-Hong" .
;
Department of Chemistry and Life Science
Hechi University
Yizhou
Guangxi 546300
People's Republic of China
;
    "Cai, Jin-Hua" .
;
Department of Chemistry and Life Science
Hechi University
Yizhou
Guangxi 546300
People's Republic of China
;
