# Supplementary material for: catena-Poly[nickel(II)-bis­(μ-2-amino­ethane­sulfonato-κ3 N,O:O′;κ3 O:N,O′)]
Source: Acta Crystallogr Sect E Struct Rep Online. 2010 Jun 5;66(Pt 7):m748. doi: 10.1107/S1600536810020325 (PMC3007042; doi:10.1107/S1600536810020325)
Supplement: Supplementary file 2 [file e-66-0m748-Isup2.hkl]

# 
# h,k,l, Fc-squared, Fo-squared, sigma(Fo-squared) and status flag 
# 
data_I
_shelx_title ' a00319a in P2(1)/n' 
_shelx_refln_list_code          4 
_shelx_F_calc_maximum      127.34 
_exptl_crystal_F_000       316.00 
_reflns_d_resolution_high  0.8105 
 
loop_ 
 _symmetry_equiv_pos_as_xyz 
 'x, y, z' 
 '-x+1/2, y+1/2, -z+1/2' 
 '-x, -y, -z' 
 'x-1/2, -y-1/2, z-1/2' 
 
_cell_length_a     5.1003 
_cell_length_b     8.2307 
_cell_length_c    11.6734 
_cell_angle_alpha  90.000 
_cell_angle_beta   97.492 
_cell_angle_gamma  90.000 
 
_shelx_F_squared_multiplier     1.000 
 
loop_ 
 _refln_index_h 
 _refln_index_k 
 _refln_index_l 
 _refln_F_squared_calc 
 _refln_F_squared_meas 
 _refln_F_squared_sigma 
 _refln_observed_status 
   2   0   0     7188.45     7110.40     44.85 o 
   4   0   0     1472.55     1473.50     24.94 o 
   6   0   0      366.36      387.36     15.92 o 
   1   1   0      812.58      948.43     19.19 o 
   2   1   0        0.39        1.91      1.16 o 
   3   1   0        7.86        5.69      1.74 o 
   4   1   0      113.53      107.03      4.92 o 
   5   1   0      212.34      193.30      7.16 o 
   6   1   0       21.83       23.27      3.55 o 
   0   2   0     9607.40     8859.63     49.74 o 
   1   2   0     1466.12     1626.80     12.79 o 
   2   2   0     2333.97     2230.05    106.70 o 
   3   2   0       16.94       16.13      2.66 o 
   4   2   0     2424.54     2552.13     91.23 o 
   5   2   0       10.41       10.13      2.72 o 
   6   2   0      591.53      629.28     17.68 o 
   1   3   0      161.41      162.82    104.51 o 
   2   3   0      371.97      430.82     13.02 o 
   3   3   0      191.26      197.91      8.51 o 
   4   3   0       50.41       50.59      4.38 o 
   5   3   0      193.15      196.60     11.07 o 
   0   4   0    13764.46    12645.62     68.59 o 
   1   4   0      741.00      856.77     15.73 o 
   2   4   0     3529.98     3505.57     26.06 o 
   3   4   0       93.55      103.77      6.87 o 
   4   4   0      767.56      764.41     20.16 o 
   5   4   0      234.08      234.52     12.45 o 
   1   5   0      362.32      351.03     17.21 o 
   2   5   0      264.92      263.66      9.91 o 
   3   5   0       36.28       37.09      4.78 o 
   4   5   0      192.15      184.17     10.47 o 
   5   5   0      283.49      290.15     14.57 o 
   0   6   0      341.89      320.26     15.60 o 
   1   6   0      590.67      592.21     15.38 o 
   2   6   0      558.58      575.75     13.14 o 
   3   6   0       44.99       51.29      5.39 o 
   4   6   0      483.01      495.85     19.31 o 
   5   6   0       65.81       69.13      7.67 o 
   1   7   0      530.04      455.76     14.48 o 
   2   7   0       24.91       30.80      4.46 o 
   3   7   0      315.76      312.20     13.22 o 
   4   7   0      182.42      165.73     14.75 o 
   0   8   0      134.19      137.09     11.88 o 
   1   8   0       72.62       66.00      6.20 o 
   2   8   0      482.84      465.81     16.19 o 
   3   8   0       54.01       52.24      5.85 o 
   1   9   0      600.62      615.63     19.01 o 
   2   9   0       31.98       34.83      4.70 o 
   0  10   0       26.53       37.31      6.97 o 
   1  10   0        0.26        2.32      2.50 o 
  -5   0   1      208.09      187.42      9.82 o 
  -3   0   1      817.91      890.55     15.75 o 
  -1   0   1      784.56      716.47     39.02 o 
   1   0   1     1904.24     1973.36     16.70 o 
   3   0   1     2947.41     2993.69     32.23 o 
   5   0   1     1662.71     1682.08     30.75 o 
  -6   1   1     1104.60     1119.17     31.00 o 
  -5   1   1        4.37        3.12      1.85 o 
  -4   1   1     4895.30     4978.69     43.89 o 
  -3   1   1      618.58      682.67     10.30 o 
  -2   1   1     2076.91     1948.18    235.91 o 
  -1   1   1     2341.91     2408.89     16.26 o 
   0   1   1     8900.42     8074.59     43.91 o 
   1   1   1       68.31       73.71      4.34 o 
   2   1   1      635.19      584.62      5.82 o 
   3   1   1       41.45       49.95      3.14 o 
   4   1   1        3.68        4.08      1.84 o 
   5   1   1        3.02        3.51      2.00 o 
   6   1   1       31.81       39.96      3.98 o 
  -6   2   1        1.59        4.01      2.40 o 
  -5   2   1       24.64       21.07      3.44 o 
  -4   2   1      186.21      194.17     13.58 o 
  -3   2   1        9.23        9.61      1.72 o 
  -2   2   1        2.57        6.72      1.34 o 
  -1   2   1       53.17       67.84      2.81 o 
   0   2   1      253.17      261.29      5.60 o 
   1   2   1     3546.81     3803.64     42.75 o 
   2   2   1      942.30     1092.60     16.68 o 
   3   2   1     1892.20     1955.22     22.03 o 
   4   2   1      139.40      136.30      6.79 o 
   5   2   1     1863.00     1801.32     30.05 o 
   6   2   1        0.09        2.40      2.44 o 
  -6   3   1      930.68      956.13     26.48 o 
  -5   3   1        0.27        3.09      2.18 o 
  -4   3   1     2860.03     2927.28     44.22 o 
  -3   3   1      153.93      162.93      5.22 o 
  -2   3   1     1561.28     1467.58     16.04 o 
  -1   3   1      959.53     1140.61     34.87 o 
   0   3   1     6112.20     5796.89     87.55 o 
   1   3   1     1804.23     1987.40     72.00 o 
   2   3   1      426.59      377.85      7.97 o 
   3   3   1     1699.65     1837.37     36.73 o 
   4   3   1        3.06        1.97      2.17 o 
   5   3   1      102.00      105.87      8.38 o 
  -5   4   1       11.59       15.48      3.63 o 
  -4   4   1      114.83      109.44      7.79 o 
  -3   4   1      348.24      330.45     10.38 o 
  -2   4   1      242.44      255.39      7.53 o 
  -1   4   1     1186.59     1077.22     14.80 o 
   0   4   1      925.34      936.47     18.40 o 
   1   4   1     2487.67     2509.05     71.22 o 
   2   4   1      478.63      476.96     12.80 o 
   3   4   1      918.05      933.47     23.65 o 
   4   4   1      547.41      541.88     17.53 o 
   5   4   1      598.79      608.72     20.49 o 
  -5   5   1        1.21        3.56      3.01 o 
  -4   5   1      990.26     1001.61     23.85 o 
  -3   5   1     1133.16     1104.53     33.91 o 
  -2   5   1     1502.41     1413.54     32.96 o 
  -1   5   1      210.84      210.42      6.28 o 
   0   5   1      591.88      559.94     18.02 o 
   1   5   1     1258.24     1303.72     19.22 o 
   2   5   1      375.08      348.56     12.24 o 
   3   5   1      382.36      357.92     17.40 o 
   4   5   1      274.72      279.80     13.16 o 
   5   5   1        1.23        6.79      3.30 o 
  -5   6   1      132.94      155.13     11.05 o 
  -4   6   1      182.04      179.63     10.52 o 
  -3   6   1      107.31      113.18     10.69 o 
  -2   6   1       51.17       41.42      4.61 o 
  -1   6   1      257.71      245.22      9.82 o 
   0   6   1      605.58      553.05     14.44 o 
   1   6   1     1324.23     1286.71     23.01 o 
   2   6   1      862.16      905.14     28.61 o 
   3   6   1      754.82      712.21     20.00 o 
   4   6   1      321.98      299.64     14.37 o 
  -4   7   1      183.94      191.42     15.91 o 
  -3   7   1       78.03       70.05      9.43 o 
  -2   7   1      532.26      496.54     15.58 o 
  -1   7   1       17.26       15.58      3.46 o 
   0   7   1      246.96      242.96     10.40 o 
   1   7   1      559.32      556.72     16.25 o 
   2   7   1      147.20      156.35      9.12 o 
   3   7   1      663.25      668.70     27.54 o 
   4   7   1      200.37      218.21     17.19 o 
  -3   8   1      227.92      239.38     17.63 o 
  -2   8   1      109.60      102.63      7.52 o 
  -1   8   1      853.47      812.12     20.44 o 
   0   8   1      306.77      322.27     15.72 o 
   1   8   1      992.08      913.31     40.58 o 
   2   8   1       87.69       98.87      7.63 o 
   3   8   1       69.46       73.50      6.81 o 
  -2   9   1      168.49      157.98      9.74 o 
  -1   9   1       80.89       84.52      7.09 o 
   0   9   1       29.19       26.18      4.30 o 
   1   9   1      216.36      218.15     11.50 o 
   2   9   1      135.81      140.57     13.32 o 
  -1  10   1      232.68      237.87     12.42 o 
   0  10   1      120.04      117.90      8.75 o 
  -6   0   2      436.45      418.49     26.88 o 
  -4   0   2      961.64      930.32     18.53 o 
  -2   0   2      809.52     1123.54     19.38 o 
   0   0   2      495.33      410.08      8.60 o 
   2   0   2     2598.94     2892.41     27.81 o 
   4   0   2      232.41      239.21     10.54 o 
   6   0   2       59.47       63.62      6.90 o 
  -6   1   2        0.10        2.80      3.05 o 
  -5   1   2       80.09       89.10      5.89 o 
  -4   1   2       40.57       33.27     11.59 o 
  -3   1   2     3918.34     4154.51     21.88 o 
  -2   1   2        0.67        0.84      0.91 o 
  -1   1   2     8430.46     8667.96     40.08 o 
   0   1   2     1534.57     1427.96    143.00 o 
   1   1   2    10869.16    10803.03    115.51 o 
   2   1   2      235.16      250.81      4.29 o 
   3   1   2     2397.77     2422.29     37.94 o 
   4   1   2       91.09       81.21      4.53 o 
   5   1   2     1560.08     1638.51     56.66 o 
   6   1   2        7.91        5.90      2.42 o 
  -6   2   2      273.87      284.25     19.11 o 
  -5   2   2       59.95       57.40      8.41 o 
  -4   2   2     1257.71     1244.72     19.37 o 
  -3   2   2      819.57      901.39     11.49 o 
  -2   2   2        6.83       13.24      1.74 o 
  -1   2   2        5.68        9.64      1.23 o 
   0   2   2      672.38      779.43     16.96 o 
   1   2   2       38.93       31.29      4.22 o 
   2   2   2       88.12       77.83     11.52 o 
   3   2   2      389.93      408.93     16.21 o 
   4   2   2       26.00       22.36      3.33 o 
   5   2   2       88.52       84.58      6.25 o 
  -6   3   2       78.63       76.98     12.85 o 
  -5   3   2       82.38       95.78      6.38 o 
  -4   3   2     1530.20     1544.61     32.71 o 
  -3   3   2     3164.02     3172.14     48.09 o 
  -2   3   2      722.06      725.81      9.91 o 
  -1   3   2     4418.70     4325.85     42.11 o 
   0   3   2        0.07        1.61      1.09 o 
   1   3   2     4573.16     4559.00     28.46 o 
   2   3   2       20.32       19.06      3.49 o 
   3   3   2     2189.51     2335.99     53.57 o 
   4   3   2        1.90        1.94      2.13 o 
   5   3   2     1030.01     1045.82     26.67 o 
  -5   4   2       69.63       64.56      6.62 o 
  -4   4   2      291.95      280.86     12.05 o 
  -3   4   2     1114.49     1109.17     14.49 o 
  -2   4   2      121.39       98.00      4.50 o 
  -1   4   2      536.11      525.34     11.01 o 
   0   4   2      445.22      381.54      5.28 o 
   1   4   2        4.82        3.89      2.41 o 
   2   4   2     1031.28      988.10     34.29 o 
   3   4   2      252.87      244.37     11.34 o 
   4   4   2      108.10      110.52      8.33 o 
   5   4   2       33.55       35.62      4.90 o 
  -5   5   2      332.01      323.72     14.72 o 
  -4   5   2      413.17      421.53     15.31 o 
  -3   5   2      885.35      885.80     16.22 o 
  -2   5   2      143.98      125.38      7.41 o 
  -1   5   2     1606.15     1590.44     19.69 o 
   0   5   2      686.64      703.42     14.55 o 
   1   5   2     3029.86     3064.42     34.92 o 
   2   5   2      475.21      457.06     14.67 o 
   3   5   2      423.42      414.25     15.02 o 
   4   5   2       79.94       66.29      8.59 o 
   5   5   2      154.30      150.95     10.63 o 
  -5   6   2      139.94      139.43     10.36 o 
  -4   6   2      220.23      231.55     11.94 o 
  -3   6   2      962.65      971.61     22.08 o 
  -2   6   2      353.80      323.69     15.14 o 
  -1   6   2      124.49      107.77      6.73 o 
   0   6   2      243.22      221.59      9.34 o 
   1   6   2      113.14      107.57      6.92 o 
   2   6   2      149.70      157.88     11.66 o 
   3   6   2      316.10      288.75     13.22 o 
   4   6   2      289.45      297.45     25.59 o 
  -4   7   2      616.97      596.53     27.75 o 
  -3   7   2      479.94      498.24     17.20 o 
  -2   7   2      459.41      435.56     14.16 o 
  -1   7   2      338.81      348.92     12.48 o 
   0   7   2      238.97      223.62     10.91 o 
   1   7   2      427.66      420.21     16.25 o 
   2   7   2       41.03       39.21      4.84 o 
   3   7   2      211.56      216.32     15.72 o 
   4   7   2        1.49        3.78      2.63 o 
  -3   8   2      241.28      236.91     12.53 o 
  -2   8   2      561.18      497.68     24.50 o 
  -1   8   2      199.95      214.42     10.55 o 
   0   8   2      394.13      382.04     14.04 o 
   1   8   2       31.82       34.79      4.75 o 
   2   8   2      465.27      474.27     16.83 o 
   3   8   2       30.77       31.00      4.45 o 
  -2   9   2        5.17        5.12      4.23 o 
  -1   9   2      165.23      152.58      9.35 o 
   0   9   2      163.96      166.05      9.94 o 
   1   9   2      139.75      151.10      9.63 o 
   2   9   2      126.12      132.58      9.30 o 
   0  10   2      361.41      366.22     15.43 o 
  -5   0   3      347.24      339.68     21.65 o 
  -3   0   3     6461.33     6701.30     47.51 o 
  -1   0   3    16214.67    14971.29     64.00 o 
   1   0   3     5454.26     5211.87     77.03 o 
   3   0   3     1501.89     1378.80     23.96 o 
   5   0   3      379.17      349.00     17.66 o 
  -6   1   3       17.49       21.96      4.58 o 
  -5   1   3        6.09        5.47      3.30 o 
  -4   1   3       33.99       23.70      3.06 o 
  -3   1   3        6.47        5.67      1.37 o 
  -2   1   3      286.87      300.20      4.53 o 
  -1   1   3      174.30      197.20      4.75 o 
   0   1   3      240.27      269.97      4.39 o 
   1   1   3      586.80      633.39     16.69 o 
   2   1   3     3285.16     3614.13     21.71 o 
   3   1   3      101.44      106.95      4.96 o 
   4   1   3      109.26      105.67      5.31 o 
   5   1   3        9.98       12.86      2.96 o 
  -6   2   3        0.14        3.19      2.95 o 
  -5   2   3     1591.71     1600.11     56.74 o 
  -4   2   3      170.25      165.68      7.17 o 
  -3   2   3     3411.94     3469.35     26.66 o 
  -2   2   3        5.14        3.71      1.37 o 
  -1   2   3     1615.04     1495.36     10.28 o 
   0   2   3      588.88      635.10      7.25 o 
   1   2   3      913.93      815.54      9.50 o 
   2   2   3       28.71       27.82      2.69 o 
   3   2   3      854.48      804.95     23.33 o 
   4   2   3       39.09       37.68      4.26 o 
   5   2   3      640.72      573.92     22.70 o 
  -5   3   3        7.04        4.22      4.85 o 
  -4   3   3       64.13       64.19      4.85 o 
  -3   3   3       89.90       89.17      4.19 o 
  -2   3   3      112.11      107.23      4.09 o 
  -1   3   3       17.77       22.09      1.66 o 
   0   3   3      363.46      357.58      5.84 o 
   1   3   3     1199.06     1294.15     15.52 o 
   2   3   3     2570.88     2787.73     24.23 o 
   3   3   3        7.73        6.84      2.78 o 
   4   3   3       88.25       85.30      7.39 o 
   5   3   3      239.13      201.96     11.84 o 
  -5   4   3      275.82      292.52     13.65 o 
  -4   4   3      136.10      136.90      8.29 o 
  -3   4   3     2091.82     2042.92     20.34 o 
  -2   4   3       63.80       64.46      5.64 o 
  -1   4   3     3024.26     2987.43     33.07 o 
   0   4   3      125.97      126.51      3.59 o 
   1   4   3     2701.21     2736.19     38.43 o 
   2   4   3      698.01      787.52    155.62 o 
   3   4   3      740.56      685.77     18.98 o 
   4   4   3      243.93      244.50     12.50 o 
   5   4   3       97.18       95.43      8.49 o 
  -5   5   3       51.74       53.29      6.31 o 
  -4   5   3       90.25       95.02     12.47 o 
  -3   5   3      134.04      131.45      6.43 o 
  -2   5   3     1075.31     1086.54     13.89 o 
  -1   5   3        7.98        8.17      2.25 o 
   0   5   3      725.47      702.37     12.84 o 
   1   5   3     1247.20     1336.89     31.25 o 
   2   5   3      645.82      669.00     22.64 o 
   3   5   3       42.93       43.96      5.61 o 
   4   5   3      417.26      411.72     17.14 o 
   5   5   3      298.12      313.48     15.96 o 
  -5   6   3      413.54      429.11     17.67 o 
  -4   6   3      244.73      242.46     12.08 o 
  -3   6   3      577.87      535.67     16.74 o 
  -2   6   3        2.97        2.08      2.60 o 
  -1   6   3       22.74       28.48      3.95 o 
   0   6   3      283.34      262.59     27.29 o 
   1   6   3       37.90       41.60      4.18 o 
   2   6   3      109.21      116.13      8.17 o 
   3   6   3      310.39      308.90     13.98 o 
   4   6   3      145.20      165.77     10.99 o 
  -4   7   3      161.56      171.81     15.04 o 
  -3   7   3        2.33        1.59      2.29 o 
  -2   7   3      608.52      583.88     46.85 o 
  -1   7   3       31.03       27.76      4.16 o 
   0   7   3     1567.82     1472.28     26.10 o 
   1   7   3      362.35      381.16     13.84 o 
   2   7   3      598.40      621.72     25.52 o 
   3   7   3       83.80       82.51      7.50 o 
   4   7   3      266.69      268.11     19.91 o 
  -3   8   3       41.33       48.39      5.89 o 
  -2   8   3        2.85        4.66      2.40 o 
  -1   8   3       36.08       40.56      5.00 o 
   0   8   3        6.42        7.67      2.81 o 
   1   8   3      359.75      354.08     14.26 o 
   2   8   3      195.37      195.02     11.10 o 
   3   8   3       70.78       70.95      9.20 o 
  -2   9   3      700.13      687.16     24.31 o 
  -1   9   3       15.87       16.98      5.10 o 
   0   9   3     1015.52      994.11     24.43 o 
   1   9   3       72.50       74.54      6.82 o 
   2   9   3      269.80      302.29     14.56 o 
  -6   0   4        2.90        1.53      3.76 o 
  -4   0   4      350.61      328.55     19.63 o 
  -2   0   4     3925.79     4220.97     25.35 o 
   0   0   4      798.37      662.69     12.53 o 
   2   0   4     4567.44     4855.43     43.77 o 
   4   0   4      596.16      546.44     17.39 o 
  -6   1   4        3.98        2.89      2.80 o 
  -5   1   4      924.11      910.17     25.80 o 
  -4   1   4      248.44      236.25     11.75 o 
  -3   1   4      889.79      868.70     13.43 o 
  -2   1   4      471.53      530.58     19.20 o 
  -1   1   4     3229.15     3283.85     20.33 o 
   0   1   4      258.45      280.92      5.08 o 
   1   1   4     1563.82     1535.79     48.60 o 
   2   1   4       41.39       47.84      2.66 o 
   3   1   4      476.20      432.41      9.88 o 
   4   1   4        8.90        7.29      2.36 o 
   5   1   4       10.62       13.51      2.60 o 
  -6   2   4       14.28       13.02      4.23 o 
  -5   2   4       37.58       45.94      6.21 o 
  -4   2   4       48.48       39.47      8.88 o 
  -3   2   4       78.44       86.03     13.50 o 
  -2   2   4     1879.22     2055.23    321.53 o 
  -1   2   4       55.92       49.73      1.85 o 
   0   2   4       60.48       99.15      4.85 o 
   1   2   4     1589.29     1717.74     15.12 o 
   2   2   4     2237.98     2050.75    666.62 o 
   3   2   4       18.99       20.19      3.54 o 
   4   2   4     1448.09     1411.08     24.48 o 
   5   2   4       10.53       12.29      4.22 o 
  -5   3   4      389.01      392.04     16.96 o 
  -4   3   4       25.34       29.34      3.60 o 
  -3   3   4      977.25      960.50     20.02 o 
  -2   3   4       22.24       26.72      2.32 o 
  -1   3   4     2261.76     2213.96     14.75 o 
   0   3   4      816.73      863.04     15.68 o 
   1   3   4      421.70      329.76      6.81 o 
   2   3   4      783.22      866.01     12.39 o 
   3   3   4      565.93      526.89     13.51 o 
   4   3   4      273.88      260.12     12.76 o 
   5   3   4       98.82       93.73      8.45 o 
  -5   4   4      105.50      103.30     12.73 o 
  -4   4   4      347.20      342.60     10.88 o 
  -3   4   4      822.34      835.88     13.33 o 
  -2   4   4     2319.42     2319.63     20.96 o 
  -1   4   4        3.63        1.84      1.31 o 
   0   4   4     1399.98     1367.21     22.38 o 
   1   4   4     1820.00     1856.17     21.17 o 
   2   4   4      945.27      995.94     21.56 o 
   3   4   4      293.54      296.62     12.98 o 
   4   4   4      224.38      235.31     12.64 o 
   5   4   4        7.12        6.30      3.37 o 
  -5   5   4      279.89      305.99     14.53 o 
  -4   5   4      288.64      272.24     12.26 o 
  -3   5   4      376.93      395.01     11.07 o 
  -2   5   4      501.03      514.88     14.05 o 
  -1   5   4      412.27      387.10      8.24 o 
   0   5   4     1606.08     1618.10     17.94 o 
   1   5   4     1110.47     1079.16     17.45 o 
   2   5   4      324.73      326.37     10.14 o 
   3   5   4      748.01      729.11     24.09 o 
   4   5   4       34.97       34.16      5.08 o 
  -4   6   4      257.81      264.88     12.85 o 
  -3   6   4      241.77      243.49     11.52 o 
  -2   6   4      325.65      307.85     12.61 o 
  -1   6   4      248.07      233.48     14.56 o 
   0   6   4      606.87      590.30     30.70 o 
   1   6   4     1537.15     1613.05     33.20 o 
   2   6   4      370.46      390.99     11.86 o 
   3   6   4       98.35       94.81      8.24 o 
   4   6   4      172.08      172.33     11.56 o 
  -4   7   4       65.35       79.81     10.67 o 
  -3   7   4      258.02      253.11     12.60 o 
  -2   7   4       69.68       71.43      6.69 o 
  -1   7   4      186.69      180.01     18.11 o 
   0   7   4      295.52      296.77      9.97 o 
   1   7   4      224.71      214.08     11.47 o 
   2   7   4      483.68      477.69     16.15 o 
   3   7   4      570.50      578.22     20.34 o 
  -3   8   4      278.31      276.21     14.03 o 
  -2   8   4      858.38      839.76     24.07 o 
  -1   8   4       68.97       73.86      7.20 o 
   0   8   4      779.42      732.78     16.78 o 
   1   8   4      291.94      298.44     19.24 o 
   2   8   4        3.49        5.16      2.15 o 
   3   8   4       94.83      100.74     11.22 o 
  -2   9   4      197.86      196.61     14.72 o 
  -1   9   4       37.44       42.01      5.65 o 
   0   9   4      348.28      335.22     15.76 o 
   1   9   4      314.55      333.77     12.33 o 
   2   9   4        6.80       10.15      2.50 o 
  -5   0   5      214.97      193.35     16.98 o 
  -3   0   5        4.55        6.26      2.84 o 
  -1   0   5     3389.25     3667.57     58.03 o 
   1   0   5      105.48      103.02      4.41 o 
   3   0   5       24.47       28.36      4.47 o 
   5   0   5        2.43        4.95      2.90 o 
  -6   1   5      233.50      253.28     15.24 o 
  -5   1   5       15.72       15.97      3.96 o 
  -4   1   5      387.06      419.59     18.03 o 
  -3   1   5       29.27       31.16      2.61 o 
  -2   1   5     4837.39     5096.83     37.42 o 
  -1   1   5      130.08      128.71      4.64 o 
   0   1   5     1343.06     1197.70     15.02 o 
   1   1   5      311.46      341.94      8.51 o 
   2   1   5     2505.00     2551.66     32.60 o 
   3   1   5      350.56      369.97     11.67 o 
   4   1   5     2856.26     2759.28     29.79 o 
   5   1   5       21.06       16.53      3.08 o 
  -6   2   5       90.84       99.08      9.74 o 
  -5   2   5      630.70      605.20     21.63 o 
  -4   2   5      246.10      242.61     12.94 o 
  -3   2   5      184.61      176.74      8.05 o 
  -2   2   5        0.50        0.25      1.53 o 
  -1   2   5     1286.19     1365.64    188.18 o 
   0   2   5      379.47      332.66    112.38 o 
   1   2   5      251.42      231.49     42.70 o 
   2   2   5        9.82       13.45      2.47 o 
   3   2   5       12.37        9.09      3.03 o 
   4   2   5       33.55       34.64      4.48 o 
   5   2   5       24.52       20.90      4.74 o 
  -5   3   5      419.89      439.63     18.20 o 
  -4   3   5      551.90      554.86     18.53 o 
  -3   3   5     1159.10     1171.48     18.32 o 
  -2   3   5     1558.73     1480.22     23.96 o 
  -1   3   5        4.41        3.19      1.11 o 
   0   3   5      997.10      860.67     11.87 o 
   1   3   5        0.90        0.83      1.77 o 
   2   3   5     2215.32     2244.33     23.94 o 
   3   3   5       88.84       92.09      7.30 o 
   4   3   5     1412.60     1328.87     29.64 o 
   5   3   5      213.83      208.10     12.98 o 
  -5   4   5      152.63      155.02     16.06 o 
  -4   4   5      806.05      782.92     16.74 o 
  -3   4   5      287.93      274.66      7.87 o 
  -2   4   5       78.24       77.57      4.99 o 
  -1   4   5     1523.56     1529.76     30.47 o 
   0   4   5       56.44       57.29      3.21 o 
   1   4   5      505.53      495.35     11.25 o 
   2   4   5       24.68       16.26      3.83 o 
   3   4   5      315.52      334.04     14.12 o 
   4   4   5        6.21        9.31      2.71 o 
   5   4   5       24.07       23.66      5.15 o 
  -5   5   5       79.73       72.81     10.94 o 
  -4   5   5      143.94      152.23      9.31 o 
  -3   5   5      340.13      338.19     10.60 o 
  -2   5   5      805.04      804.25     13.26 o 
  -1   5   5        0.81        1.11      2.11 o 
   0   5   5      802.41      782.30     12.72 o 
   1   5   5      499.13      469.68     11.76 o 
   2   5   5      408.41      402.51     13.74 o 
   3   5   5      104.57       86.89      7.92 o 
   4   5   5      470.88      468.23     18.76 o 
  -4   6   5      390.60      405.36     22.03 o 
  -3   6   5      662.47      642.54     18.94 o 
  -2   6   5       43.47       40.13      5.07 o 
  -1   6   5      954.98      922.43     22.06 o 
   0   6   5      410.48      407.55      9.95 o 
   1   6   5      317.25      319.37     10.49 o 
   2   6   5        0.42        0.37      2.17 o 
   3   6   5      346.43      375.42     16.20 o 
   4   6   5       48.04       52.93      6.45 o 
  -4   7   5      191.78      183.09     15.91 o 
  -3   7   5      885.19      865.25     23.62 o 
  -2   7   5        4.25       14.87      6.73 o 
  -1   7   5       31.41       32.46      4.77 o 
   0   7   5      145.89      152.31      7.35 o 
   1   7   5       10.33       11.47      2.64 o 
   2   7   5      157.87      172.55      9.80 o 
   3   7   5       18.37       20.74      4.09 o 
  -3   8   5      501.05      537.12     29.24 o 
  -2   8   5       65.33       69.59      7.12 o 
  -1   8   5      519.85      527.14     19.16 o 
   0   8   5       56.75       47.02      5.94 o 
   1   8   5      848.35      923.27     19.94 o 
   2   8   5        2.15        3.33      1.93 o 
  -2   9   5        3.02        6.64      4.41 o 
  -1   9   5       55.03       55.35      6.63 o 
   0   9   5       58.89       66.89      7.47 o 
   1   9   5       95.75       95.35      6.75 o 
  -6   0   6      414.80      495.37     31.23 o 
  -4   0   6     1295.63     1312.91     41.98 o 
  -2   0   6     5889.29     6120.23     53.42 o 
   0   0   6     9201.25     9688.42     68.18 o 
   2   0   6     2890.92     2693.88    130.90 o 
   4   0   6     1108.29     1057.84     30.67 o 
  -5   1   6      231.50      216.09     13.08 o 
  -4   1   6       66.55       58.61      6.54 o 
  -3   1   6       57.97       64.39      4.92 o 
  -2   1   6        0.03        0.15      1.54 o 
  -1   1   6       25.09       43.96     12.50 o 
   0   1   6      687.52      721.77     12.05 o 
   1   1   6       87.61       79.07      4.03 o 
   2   1   6       72.00       69.68      4.30 o 
   3   1   6      113.86      125.24      6.60 o 
   4   1   6        1.51        2.75      2.08 o 
   5   1   6      144.20      142.35      9.25 o 
  -5   2   6       11.83       12.43      3.81 o 
  -4   2   6     1068.27     1056.23     34.78 o 
  -3   2   6        0.03        1.18      2.10 o 
  -2   2   6     3228.29     3295.90     25.86 o 
  -1   2   6      161.76      171.82      6.20 o 
   0   2   6     2681.11     2627.88     29.48 o 
   1   2   6      179.41      183.51      5.82 o 
   2   2   6      493.57      486.26     12.10 o 
   3   2   6       26.65       29.12      3.96 o 
   4   2   6     1499.86     1443.55     27.69 o 
   5   2   6      161.57      153.82     11.48 o 
  -5   3   6      107.74      115.15      9.69 o 
  -4   3   6       61.89       53.98      6.34 o 
  -3   3   6        2.74        4.40      1.81 o 
  -2   3   6      199.22      218.87     27.46 o 
  -1   3   6      405.66      406.76     12.50 o 
   0   3   6       93.25       92.67      4.02 o 
   1   3   6       27.61       26.26      2.80 o 
   2   3   6       98.40      107.57      5.19 o 
   3   3   6       95.22       93.70      7.77 o 
   4   3   6      204.49      197.41     11.69 o 
   5   3   6      244.67      251.35     14.77 o 
  -5   4   6        0.23        1.85      3.91 o 
  -4   4   6      421.08      424.10     16.59 o 
  -3   4   6      126.66      123.14      5.60 o 
  -2   4   6     1879.90     1824.65     25.04 o 
  -1   4   6      273.72      267.84      7.57 o 
   0   4   6     3996.39     3891.20     32.00 o 
   1   4   6     1014.49     1047.96     17.01 o 
   2   4   6     1677.82     1645.43     30.03 o 
   3   4   6       26.51       29.13      4.90 o 
   4   4   6      428.93      409.68     17.44 o 
  -5   5   6      267.11      261.07     21.16 o 
  -4   5   6      153.32      159.93     14.72 o 
  -3   5   6      342.24      341.59      9.43 o 
  -2   5   6      196.31      202.80      8.44 o 
  -1   5   6      312.66      303.75     13.21 o 
   0   5   6      482.43      484.43     10.27 o 
   1   5   6      147.65      154.15      7.12 o 
   2   5   6      332.55      346.18     12.88 o 
   3   5   6      205.15      214.55     12.19 o 
   4   5   6      227.35      221.61     13.09 o 
  -4   6   6      316.99      328.19     19.72 o 
  -3   6   6        8.45        7.40      3.11 o 
  -2   6   6       84.93       83.73      6.98 o 
  -1   6   6      206.18      185.18     10.28 o 
   0   6   6      247.38      257.80     10.38 o 
   1   6   6      359.27      347.05     11.12 o 
   2   6   6      463.49      490.08     13.92 o 
   3   6   6      107.66      126.81     11.02 o 
  -4   7   6       29.50       25.41      6.50 o 
  -3   7   6      463.13      477.61     17.85 o 
  -2   7   6       58.90       53.20      6.15 o 
  -1   7   6      703.28      709.85     30.25 o 
   0   7   6      148.70      160.42     10.45 o 
   1   7   6      107.32      113.76     11.82 o 
   2   7   6      183.00      184.86      9.14 o 
   3   7   6      136.82      154.75     24.73 o 
  -3   8   6        9.95       10.93      3.25 o 
  -2   8   6       63.74       64.81      7.03 o 
  -1   8   6       28.33       33.30      5.01 o 
   0   8   6      471.92      480.35     18.81 o 
   1   8   6      259.37      264.31     14.26 o 
   2   8   6      335.06      358.27     15.66 o 
  -1   9   6      488.17      477.55     19.89 o 
   0   9   6        8.27       17.28      5.12 o 
  -5   0   7       52.63       54.42      9.54 o 
  -3   0   7       57.76       52.61      9.12 o 
  -1   0   7     1352.00     1267.23     23.50 o 
   1   0   7     2949.22     3040.66     51.95 o 
   3   0   7     1123.26     1061.07     24.73 o 
   5   0   7      952.80      886.91     45.49 o 
  -5   1   7       78.13       81.20      8.51 o 
  -4   1   7     1185.74     1111.83     28.33 o 
  -3   1   7       85.05      101.96      6.14 o 
  -2   1   7     1799.51     1708.62     73.37 o 
  -1   1   7      182.23      196.65      8.57 o 
   0   1   7     2734.11     3034.75     55.02 o 
   1   1   7      389.07      395.86     13.78 o 
   2   1   7      126.04      125.71      9.04 o 
   3   1   7      108.42      102.09      6.92 o 
   4   1   7       12.26       16.37      3.32 o 
   5   1   7       22.47       23.21      4.39 o 
  -5   2   7      149.63      149.05     11.30 o 
  -4   2   7       25.43       28.31      4.82 o 
  -3   2   7        4.29        2.31      2.30 o 
  -2   2   7      238.79      249.83      9.54 o 
  -1   2   7        5.17        2.86      2.08 o 
   0   2   7      366.57      401.67      8.10 o 
   1   2   7     2079.55     2046.88     20.33 o 
   2   2   7       46.85       54.38      4.17 o 
   3   2   7     2297.99     2314.79     31.83 o 
   4   2   7       29.07       28.53      4.83 o 
  -5   3   7       73.30       73.98      8.01 o 
  -4   3   7     1291.01     1261.63     54.17 o 
  -3   3   7       82.31       72.65      5.39 o 
  -2   3   7     1029.30      969.21     36.96 o 
  -1   3   7       67.97       73.46      4.41 o 
   0   3   7     1122.10     1109.26     20.32 o 
   1   3   7      776.19      831.82     13.08 o 
   2   3   7       24.98       19.74      3.57 o 
   3   3   7       70.03       75.04      7.14 o 
   4   3   7       18.91       17.03      4.03 o 
  -5   4   7       69.09       80.90      8.39 o 
  -4   4   7      149.28      130.79      9.73 o 
  -3   4   7      193.97      200.67      8.87 o 
  -2   4   7      250.89      230.49      7.50 o 
  -1   4   7      904.83      866.71     23.94 o 
   0   4   7     1129.36     1099.35     24.75 o 
   1   4   7     1000.45      937.42     16.75 o 
   2   4   7      131.05      120.42      6.62 o 
   3   4   7      469.95      481.96     17.79 o 
   4   4   7        1.60        0.34      3.89 o 
  -4   5   7      388.76      409.06     24.41 o 
  -3   5   7      567.51      556.18     12.60 o 
  -2   5   7      713.38      661.17     15.51 o 
  -1   5   7      581.12      552.69     14.39 o 
   0   5   7     1034.24     1036.31     37.29 o 
   1   5   7      969.95      968.57     23.55 o 
   2   5   7      158.92      167.73      8.07 o 
   3   5   7        5.60        3.85      2.60 o 
   4   5   7       66.86       78.36      8.04 o 
  -3   6   7       22.28       24.35      4.33 o 
  -2   6   7      513.96      514.40     17.47 o 
  -1   6   7      206.69      200.14      9.20 o 
   0   6   7      549.03      557.86     17.67 o 
   1   6   7      214.39      219.64     12.58 o 
   2   6   7      132.86      132.83      9.63 o 
   3   6   7      345.39      335.61     15.84 o 
  -3   7   7       92.15       90.95      8.10 o 
  -2   7   7      269.25      267.20     13.51 o 
  -1   7   7       81.41       72.86      7.14 o 
   0   7   7      255.05      277.53     14.01 o 
   1   7   7      581.19      601.36     20.58 o 
   2   7   7      496.59      533.76     19.40 o 
  -2   8   7      201.05      199.66     12.61 o 
  -1   8   7      261.19      285.83     14.83 o 
   0   8   7      202.47      209.04     12.72 o 
   1   8   7       55.70       60.43      7.21 o 
  -4   0   8      153.50      128.89     14.09 o 
  -2   0   8      177.56      180.91      9.79 o 
   0   0   8        4.21        3.26      3.78 o 
   2   0   8      106.01      121.26      8.73 o 
   4   0   8        2.47        2.45      5.70 o 
  -5   1   8      550.90      586.52     23.06 o 
  -4   1   8        3.77        3.73      2.42 o 
  -3   1   8     2812.33     2875.13     64.35 o 
  -2   1   8      184.63      170.89      8.07 o 
  -1   1   8     2446.78     2348.31     28.56 o 
   0   1   8      171.00      181.14     12.20 o 
   1   1   8     5455.83     5424.21     73.56 o 
   2   1   8      181.43      168.22      6.87 o 
   3   1   8     2002.86     1915.95     29.56 o 
   4   1   8        4.44        6.90      2.76 o 
  -5   2   8       35.98       30.40      5.42 o 
  -4   2   8       79.47       74.70      5.95 o 
  -3   2   8      125.36      122.37      7.25 o 
  -2   2   8       66.25       57.50      4.89 o 
  -1   2   8        0.14        1.05      2.01 o 
   0   2   8       52.92       47.14      4.85 o 
   1   2   8       13.65       15.74      2.82 o 
   2   2   8      269.71      261.31     14.56 o 
   3   2   8       35.67       39.63      4.79 o 
   4   2   8        2.01        2.27      3.61 o 
  -5   3   8      379.30      376.02     19.88 o 
  -4   3   8      444.44      424.80     14.03 o 
  -3   3   8     1225.82     1188.10     22.14 o 
  -2   3   8       58.01       53.30      4.87 o 
  -1   3   8     2185.30     2138.51     38.91 o 
   0   3   8       14.93       11.86      3.53 o 
   1   3   8     3094.77     3067.82     27.20 o 
   2   3   8      336.22      331.80     10.50 o 
   3   3   8      890.73      825.04     23.12 o 
   4   3   8      176.19      186.69     12.36 o 
  -5   4   8      243.28      261.38     15.46 o 
  -4   4   8      192.29      191.85      9.49 o 
  -3   4   8      135.53      144.26      7.91 o 
  -2   4   8       15.32       19.14      2.76 o 
  -1   4   8       39.81       39.43      3.76 o 
   0   4   8       66.86       70.20      7.13 o 
   1   4   8      138.68      136.79      6.82 o 
   2   4   8       27.77       32.45      5.02 o 
   3   4   8      136.09      131.28      9.50 o 
   4   4   8       52.29       59.29      7.38 o 
  -4   5   8       58.02       57.35      6.45 o 
  -3   5   8      642.25      654.65     20.98 o 
  -2   5   8        6.22        5.31      2.36 o 
  -1   5   8      964.50      933.96     19.55 o 
   0   5   8      197.44      192.18     24.95 o 
   1   5   8     1286.62     1336.97     30.97 o 
   2   5   8        2.34        0.54      2.74 o 
   3   5   8      511.38      492.50     29.30 o 
  -4   6   8      316.36      337.81     22.22 o 
  -3   6   8      245.22      225.44     18.34 o 
  -2   6   8      172.15      179.30     10.62 o 
  -1   6   8        1.19        2.77      2.29 o 
   0   6   8       48.08       55.02      5.45 o 
   1   6   8        2.97        7.51      3.43 o 
   2   6   8      177.14      204.34     12.01 o 
   3   6   8       66.66       76.62      7.67 o 
  -3   7   8       37.27       42.83      6.43 o 
  -2   7   8       22.79       28.67      4.73 o 
  -1   7   8      366.90      379.17     16.58 o 
   0   7   8       10.93       10.74      3.31 o 
   1   7   8      170.94      180.49     10.07 o 
   2   7   8      167.20      159.95     19.06 o 
  -2   8   8      326.16      333.65     16.60 o 
  -1   8   8        0.03        2.14      2.98 o 
   0   8   8      281.29      319.41     16.42 o 
   1   8   8        2.69        1.13      3.13 o 
  -3   0   9     3360.18     3470.64     72.69 o 
  -1   0   9     2227.86     2324.15     37.08 o 
   1   0   9     1736.96     1746.46     52.89 o 
   3   0   9       96.82      102.35      8.93 o 
  -5   1   9       41.66       31.99      7.25 o 
  -4   1   9       34.37       35.42      4.44 o 
  -3   1   9        3.06        2.58      2.49 o 
  -2   1   9       79.80       89.26      6.36 o 
  -1   1   9      273.02      259.84     10.19 o 
   0   1   9      562.07      507.06     14.13 o 
   1   1   9       38.77       39.47      3.86 o 
   2   1   9      688.32      664.85     16.62 o 
   3   1   9       20.05       20.83      3.73 o 
   4   1   9      274.11      265.82     12.42 o 
  -5   2   9     1139.72     1150.16     33.37 o 
  -4   2   9        0.26        0.46      1.98 o 
  -3   2   9     3399.55     3275.65     57.73 o 
  -2   2   9      157.04      157.76      8.30 o 
  -1   2   9      456.04      447.63     13.38 o 
   0   2   9       95.89      119.01      7.33 o 
   1   2   9      314.29      297.28     12.05 o 
   2   2   9      127.47      121.44      7.44 o 
   3   2   9      195.74      183.21      9.60 o 
   4   2   9       55.52       58.63      6.97 o 
  -5   3   9       34.23       37.43      6.28 o 
  -4   3   9        6.05        8.17      2.51 o 
  -3   3   9       19.43       20.69      3.54 o 
  -2   3   9        2.35        2.06      2.08 o 
  -1   3   9      240.00      227.00     26.89 o 
   0   3   9      194.39      185.11      8.81 o 
   1   3   9       93.33       71.29     17.64 o 
   2   3   9      724.72      766.42     21.30 o 
   3   3   9       69.39       71.48      7.38 o 
  -4   4   9       34.31       30.00      4.09 o 
  -3   4   9     1201.11     1229.72     24.21 o 
  -2   4   9      582.31      564.76     15.66 o 
  -1   4   9     1204.70     1228.51     29.63 o 
   0   4   9      147.61      140.03     10.21 o 
   1   4   9      991.07      989.94     26.56 o 
   2   4   9      153.10      162.58     10.18 o 
   3   4   9       81.72       66.59     12.39 o 
  -4   5   9       28.61       36.30      6.37 o 
  -3   5   9       20.47       21.42      4.51 o 
  -2   5   9      115.02      110.63      9.11 o 
  -1   5   9      549.35      540.40     15.58 o 
   0   5   9      385.77      404.74     15.79 o 
   1   5   9      400.53      409.42     17.86 o 
   2   5   9      346.46      336.11     27.85 o 
   3   5   9      146.52      145.51     10.64 o 
  -3   6   9      199.73      222.23     18.36 o 
  -2   6   9      290.68      269.31     13.49 o 
  -1   6   9      155.37      164.84      9.03 o 
   0   6   9      210.66      206.57     10.33 o 
   1   6   9      104.81      114.95     10.21 o 
   2   6   9      311.67      306.14     27.03 o 
  -2   7   9      262.79      266.35     14.13 o 
  -1   7   9      225.41      226.37     13.19 o 
   0   7   9      107.86      121.70      9.94 o 
   1   7   9       85.47       89.02      7.36 o 
  -4   0  10      486.70      447.66     28.41 o 
  -2   0  10     2114.09     2120.27     58.15 o 
   0   0  10     2147.61     2311.05     63.47 o 
   2   0  10     2333.07     2297.03     67.82 o 
  -5   1  10       95.18       91.81      9.69 o 
  -4   1  10        1.69        0.91      2.50 o 
  -3   1  10      576.10      555.57     16.48 o 
  -2   1  10      284.15      277.06     11.35 o 
  -1   1  10        2.41        2.78      2.99 o 
   0   1  10       83.14       84.58      6.64 o 
   1   1  10       55.29       54.46      5.89 o 
   2   1  10       35.98       28.27      4.40 o 
   3   1  10       14.40       19.57      3.89 o 
  -4   2  10      153.23      156.57      9.09 o 
  -3   2  10       73.72       80.07      6.45 o 
  -2   2  10      477.98      455.73     17.88 o 
  -1   2  10       89.88       91.73      6.63 o 
   0   2  10     1378.33     1378.66     24.75 o 
   1   2  10      161.29      174.63      9.41 o 
   2   2  10     2110.58     2027.79     30.39 o 
   3   2  10        1.20        3.08      4.07 o 
  -4   3  10       23.23       22.16      3.77 o 
  -3   3  10      203.49      214.30     10.47 o 
  -2   3  10      154.15      141.39      8.13 o 
  -1   3  10       18.66       23.16      3.83 o 
   0   3  10      176.82      185.81      9.16 o 
   1   3  10        9.03       15.50      4.66 o 
   2   3  10       44.32       42.06      5.46 o 
   3   3  10        4.29        7.99      3.41 o 
  -4   4  10      316.57      329.80     13.53 o 
  -3   4  10      237.37      237.92     10.88 o 
  -2   4  10     1278.01     1285.01     25.10 o 
  -1   4  10      479.43      478.59     19.28 o 
   0   4  10     1140.63     1128.42     29.63 o 
   1   4  10      125.65      126.18     10.17 o 
   2   4  10      735.79      739.20     42.15 o 
   3   4  10       23.24       27.22      4.96 o 
  -3   5  10      213.14      209.15     13.05 o 
  -2   5  10      672.15      653.66     23.10 o 
  -1   5  10       35.95       39.26      4.75 o 
   0   5  10      341.07      340.34     13.14 o 
   1   5  10       85.63       92.09      8.95 o 
   2   5  10        4.41        5.63      4.63 o 
  -3   6  10      181.11      203.74     18.59 o 
  -2   6  10      279.46      278.08     15.37 o 
  -1   6  10      165.14      174.39      9.52 o 
   0   6  10      149.97      154.37      9.25 o 
   1   6  10      293.64      298.54     16.50 o 
  -1   7  10      107.31      132.54     10.64 o 
   0   7  10      109.52      122.13     10.41 o 
  -3   0  11       35.10       34.04      8.29 o 
  -1   0  11       75.10       70.90     11.18 o 
   1   0  11        3.56       13.85      7.58 o 
   3   0  11       76.78       90.01     15.94 o 
  -4   1  11      989.98     1003.90     31.34 o 
  -3   1  11       58.58       54.36      5.48 o 
  -2   1  11     1690.65     1671.68     29.34 o 
  -1   1  11        5.31       10.21      3.21 o 
   0   1  11     1008.40     1037.35     33.79 o 
   1   1  11       36.43       36.35      5.11 o 
   2   1  11     1216.50     1224.71     36.44 o 
   3   1  11        0.02        4.25      2.99 o 
  -4   2  11       20.53       26.52      3.90 o 
  -3   2  11        6.21        6.04      2.56 o 
  -2   2  11        2.32        1.52      2.04 o 
  -1   2  11       46.75       49.26      5.16 o 
   0   2  11        1.82        3.19      2.99 o 
   1   2  11        4.06        5.88      3.41 o 
   2   2  11       41.44       41.30      7.83 o 
   3   2  11      166.55      171.07     11.83 o 
  -4   3  11      677.10      661.63     19.48 o 
  -3   3  11      140.22      127.69      8.19 o 
  -2   3  11     1312.39     1239.48     25.22 o 
  -1   3  11       11.74       11.05      3.06 o 
   0   3  11      393.93      382.98     13.94 o 
   1   3  11       45.52       48.78      6.57 o 
   2   3  11      561.23      530.76     36.82 o 
  -3   4  11       28.26       38.96      4.57 o 
  -2   4  11        3.75        9.95      3.12 o 
  -1   4  11      127.66      132.35     13.48 o 
   0   4  11       18.98       22.80      7.16 o 
   1   4  11      130.40      133.17     10.68 o 
   2   4  11      255.61      291.81     27.54 o 
  -3   5  11        0.03        2.92      5.80 o 
  -2   5  11      382.86      368.90     18.31 o 
  -1   5  11       13.94       18.31      4.48 o 
   0   5  11      386.14      423.47     15.54 o 
   1   5  11       19.16       24.49      5.28 o 
  -2   6  11        0.84        4.66      5.23 o 
  -1   6  11      145.86      157.52     12.04 o 
   0   6  11        0.38        5.15      3.66 o 
  -2   0  12     1050.41     1095.93     46.75 o 
   0   0  12      309.66      322.75     24.82 o 
   2   0  12      339.06      333.29     28.68 o 
  -4   1  12        4.25       12.65      4.34 o 
  -3   1  12       15.32       14.05      3.41 o 
  -2   1  12       55.35       51.80      5.41 o 
  -1   1  12      676.92      615.24     18.29 o 
   0   1  12       21.39       26.07      6.58 o 
   1   1  12      124.48      120.95     11.64 o 
   2   1  12      110.81      116.16     12.26 o 
  -3   2  12       26.68       29.36      4.00 o 
  -2   2  12      263.82      256.77     11.77 o 
  -1   2  12      213.08      205.91     11.02 o 
   0   2  12       54.28       72.25      6.59 o 
   1   2  12       39.67       50.23      8.50 o 
   2   2  12      133.80      131.12     19.59 o 
  -3   3  12       24.69       26.22      3.89 o 
  -2   3  12      282.19      285.56     12.44 o 
  -1   3  12      386.83      369.59     14.77 o 
   0   3  12       18.40       26.85      5.08 o 
   1   3  12      228.18      247.64     15.04 o 
   2   3  12       70.27       60.30     15.77 o 
  -3   4  12      121.12      126.30     10.70 o 
  -2   4  12      397.43      390.49     19.05 o 
  -1   4  12      186.76      163.55     11.89 o 
   0   4  12      360.94      385.33     37.90 o 
   1   4  12      104.77      115.02     10.68 o 
  -2   5  12      406.63      367.53     18.62 o 
  -1   5  12      314.41      296.68     40.25 o 
   0   5  12      178.74      202.73     18.42 o 
  -3   0  13      200.82      202.91     20.91 o 
  -1   0  13     1336.83     1317.03     52.12 o 
   1   0  13      933.39      954.40     46.30 o 
  -3   1  13       90.48       85.34      9.87 o 
  -2   1  13       64.66       69.92      8.59 o 
  -1   1  13       20.26       20.64      4.04 o 
   0   1  13       17.12       36.03      6.76 o 
   1   1  13        0.01       11.51      6.14 o 
  -3   2  13       53.38       54.62      5.98 o 
  -2   2  13      133.37      138.71      9.04 o 
  -1   2  13      527.23      490.28     17.09 o 
   0   2  13       28.78       41.23      6.48 o 
   1   2  13      383.76      377.03     15.59 o 
  -2   3  13      163.75      174.05     10.21 o 
  -1   3  13       91.06       96.64     10.18 o 
   0   3  13       55.98       61.11      7.65 o 
   1   3  13       12.64       10.98      4.95 o 
  -1   4  13      544.82      518.81     23.79 o 
   0   4  13        4.33       10.24      6.82 o 
  -2   0  14        6.79       10.73      7.56 o 
   0   0  14        1.19        5.63      7.18 o 
  -2   1  14        6.53        9.85      5.22 o 
  -1   1  14      932.68      922.31     32.19 o 
   0   1  14        2.20        9.15      5.25 o 
  -1   2  14        3.58       10.57      3.69 o 
   0   2  14        1.34        5.26      4.83 o 
                                                 
